# Supplementary material for: Design and Development of a Computational Tool for a Dialyzer by Using Computational Fluid Dynamic (CFD) Model
Source: Membranes (Basel). 2021 Nov 24;11(12):916. doi: 10.3390/membranes11120916 (PMC8706063; doi:10.3390/membranes11120916)
Supplement: Supplementary file 1 [file membranes-11-00916-s001.zip]

Archive with 1 entries (1 files):
- membranes-1248963-supplementary.pdf
